# Supplementary material for: Paper- or Web-Based Questionnaire Invitations as a Method for Data Collection: Cross-Sectional Comparative Study of Differences in Response Rate, Completeness of Data, and Financial Cost
Source: J Med Internet Res. 2018 Jan 23;20(1):e24. doi: 10.2196/jmir.8353 (PMC5801515; doi:10.2196/jmir.8353)
Supplement: Multimedia Appendix 1 [file jmir_v20i1e24_app1.xlsx]

## Sheet: Ark1
Multimedia Appendix 1
age groups 0-4, 30-39 & 50-59 = 1-3
Digital Shipment										Paper shipment
Subject	n	n (agegroup 1-3)	Time consumption (hours)	hourly wage	Cost per unit (DKR)	Cost per unit (€)	Total Cost	Total Cost (€)		Subject	n	Time consumption (hours)	hourly wage	Cost per unit	Cost per unit (€)	Total Cost	Total Cost (€)
Questionnaires, print	846	246			7.375	0.95875	6239.25	811.103		Questionnaires, print	6354			7.375	0.95875	46860.8	6091.9
Envelopes	846	246			2.303	0.29939	1948.44	253.297		Envelopes	6354			2.3	0.299	14614.2	1899.85
Response envelopes	846	246			2.3	0.299	1948.44	253.297		Response envelopes	6354			2.3	0.299	14614.2	1899.85
Postage - invitations (incl. reminder)	846	246			13.85	1.8005	11717.1	1523.22		Postage - invitations (incl. reminder)	6354			13.85	1.8005	88002.9	11440.4
Postage - response envelopes	206	20			13.85	1.8005	2853.1	370.903		Postage - response envelopes	1319			13.85	1.8005	18268.1	2374.86
Packaging of invitation	500	133	2.37	121	0.57354	0.0745602	286.77	37.2801		Packaging of invitation	3594	16.9304	121	0.57	0.0741	2048.58	266.315
Packaging of reminder	346	113	1.64	121	0.573526	0.0745584	198.44	25.7972		Packaging of reminder	2760	13	121	0.57	0.0741	1573.2	204.516
Registration of questionnaires received	206	20	2	121	1.17476	0.152718	242	31.46		Registration of questionnaires received - paper	1319	12.536	121	1.15	0.1495	1516.85	197.19
Coding of received questionnaires (78/hour)	206	20	2.667	207.69	2.68888	0.349554	553.909	72.0082		Registration of questionnaires received - digitally	334	3.711	207.69	2.3076	0.299988	770.738	100.196
Scanning of responses	206	20	6.344	121	3.72633	0.484423	767.624	99.7911		Coding of received questionnaires (78/hour)	1653	21.1923	207.69	2.66269	0.34615	4401.43	572.186
										Scanning of responses (0.0305 hours/questionnaire)	1653	50.4165	121	3.69	0.4797	6100.4	793.052
Total cost for post shipment							26755.1	3478.16		Incentives	2			250	32.5	500	65
Respondents (3 answered digitally)	209	23								Total cost for post shipment						199271	25905.3
Cost per respondent (paper questionnaire)					128.015	16.6419				Respondents (334 answered digitally)	1653
										Cost per sent questionnaire				26.395	3.43135
1st shipping Strålfors (E-boks link)	4325	3458			0.26	0.0338	1124.5	146.185		Cost per respondent (paper questionnaire)				120.551	15.6717
1st reminder Strålfors (E-boks link)	3442	2840			0.26	0.0338	894.92	116.34
2nd reminder Strålfors (E-boks link)	3057	2553			0.26	0.0338	794.82	103.327
1st shipping e-boks (0.19 kr./letter + 0.96 kr./MB)	4325	3458			0.201209	0.0261572	870.23	113.13
1st reminder E-boks	3442	2840			0.201406	0.0261828	693.24	90.1212
2nd reminder E-boks	3057	2553			0.2	0.026	611.4	79.482		Wage to labor (paper) students help							1461.07
Coding of received electronical responses (90/hour)	1695	1306	18.93	207.69	2.31951	0.301536	3931.57	511.104		Wage to labor (digital) students help							194.328
Mail and telephone support	17		1.5	207.69	12.2171	1.58822	311.535	40.4995		Digital share							0.133004
Shipping of invitations and reminders digitally			4	207.69			830.76	107.999
										Wage to labor (paper) All							2133.46
										Wage to labor (digital) all							925.939
Total cost for digital shipment							10063	1308.19		Digital share							0.434009
Received answers on E-boks	1695	1280
Cost per respondent (E-boks)					5.93686	0.771792
Cost per sent invitation (without handling and datamanagement)					0.46093	0.0599209				Time spent (paper)		117.786
										Time Spent (Digital)		39.451
Respondents total (E-boks+paper)	1904	1303
Incentives	2				250	32.5	500
Total costs (E-boks+paper)							37318	4851.35
Cost per respondent (E-boks+paper)					19.3372	2.51384
Euro exchange rate	0.13

## Sheet: Cost table 2
Costs
	Control group	Study group
Questionnaires and envelopes	76089.1	2946.59
Postage	106271	3684.1
Packaging and registration	5909.37	164.584
Scanning and coding (paper)	10501.8	128.304
Digital postage		4071.46
Coding (digital)		3029.28
Handling of digital shipping		623.07
Total Cost	198771	14647.4
No. Of respondents	1653	1303
Cost per respondent	120.249	11.2413
					Euro	0.13
	Control group	Study group
Questionnaires and envelopes	9891.59	383.056
Postage	13815.2	478.933
Packaging and registration	768.218	21.396
Scanning and coding (paper)	1365.24	16.6795
Digital postage		529.29
Coding (digital)		393.807
Handling of digital shipping		80.9991
Incentives	65	65
Total Cost	25905.3	1969.16
No. Of respondents	1653	1303
Cost per respondent	15.6717	1.51125
